# Supplementary material for: Improvement of Resistive Switching Performance in Sulfur-Doped HfOx-Based RRAM
Source: Materials (Basel). 2021 Jun 16;14(12):3330. doi: 10.3390/ma14123330 (PMC8233777; doi:10.3390/ma14123330)
Supplement: Supplementary file 1 [file materials-14-03330-s001.zip]

Archive with 1 entries (1 files):
- materials-1227320-supplementary.pdf
